# Supplementary material for: Telemedicine and AI-Powered Chatbots: Potential and Challenges for Home Care Provided by Family Caregivers
Source: Healthcare (Basel). 2025 Dec 3;13(23):3159. doi: 10.3390/healthcare13233159 (PMC12692227; doi:10.3390/healthcare13233159)
Supplement: Supplementary file 1 [file healthcare-13-03159-s001.zip]

Archive with 1 entries (1 files):
- healthcare-3972687-supplementary.pdf
